# Supplementary material for: Genetic Variants in the ATF6 Gene and Their Relationship with Milk-Quality Traits in Yaks
Source: Animals (Basel). 2025 Aug 27;15(17):2524. doi: 10.3390/ani15172524 (PMC12427389; doi:10.3390/ani15172524)
Supplement: Supplementary file 1 [file animals-15-02524-s001.zip]

Archive with 1 entries (1 files):
- animals-3772607-supplementary.pdf
